# Supplementary material for: Impact of a Sepsis Quality Improvement Initiative on Clinical and Operational Outcomes
Source: Healthcare (Basel). 2025 May 28;13(11):1273. doi: 10.3390/healthcare13111273 (PMC12154479; doi:10.3390/healthcare13111273)
Supplement: Supplementary file 1 [file healthcare-13-01273-s001.zip]

Archive with 1 entries (1 files):
- healthcare-3605108-supplementary.pdf
